# Supplementary material for: Altered Intestinal Production of Volatile Fatty Acids in Dogs Triggered by Lactulose and Psyllium Treatment
Source: Vet Sci. 2022 Apr 23;9(5):206. doi: 10.3390/vetsci9050206 (PMC9145803; doi:10.3390/vetsci9050206)
Supplement: Supplementary file 1 [file vetsci-09-00206-s001.zip]

Archive with 1 entries (1 files):
- vetsci-1653689-supplementary.pdf
